# Supplementary material for: Vitamin D status, nutrition and growth in HIV-infected mothers and HIV-exposed infants and children in Botswana
Source: PLoS One. 2020 Aug 13;15(8):e0236510. doi: 10.1371/journal.pone.0236510 (PMC7425960; doi:10.1371/journal.pone.0236510)
Supplement: S1 Data — (XLSX) [file pone.0236510.s001.xlsx]

## Sheet: Data
ctrc_no	id	subject_type	subject_type2	hiv_positive_mom	age_momyr	age_mommo	age_infantmos	hiv_positive_infant	breastfeed	formula	breast_and_formula	eligible_mominfant	hiv_positive_child	age_childyr	age_childmo	child_bfed	child_formula	child_bfed_formula	eligible_child	wt	ht	length	ht_adj	armcirc	headcirc	d25_ngml	d25_abn	d25_hilo	mag_mmoll	mag_abn	mag_hilo	phos_mmoll	phos_abn	phos_hilo	calc_mmoll	calc_abn	calc_hilo	album_gl	album_abn	album_hilo	calc_corrected_mmoll	calc_corrected_abn	calc_corrected_hilo	cd3_mm3	cd3_abn	cd3_hilo	cd4_perc	cd4_perc_abn	cd4_perc_hilo
9546	1	Infant	2	Yes	35	0	2	No	Yes	No	No	Yes								5		54.03		12.9	34.53	33.1	Normal		0.8	Normal		0.98	Normal		2.18	Abnormal	Low	37.08	Normal		2.24	Normal		5433	Abnormal	High	27.77	Abnormal	Low
9546	2	Infant	2	Yes	30	4	1.5	No	Yes	No	No	Yes								5		53.1		12.1	39.1	28.6	Abnormal	Low	1	Normal		1.79	Normal		2.51	Normal		32.71	Abnormal	Low	2.66	Normal		2267	Normal		35.68	Normal
9546	3	Infant	2	Yes	25	10	3	No	No	Yes	No	Yes								5.6		60.03		12	41.53	36.7	Normal		1.02	Normal		2.18	Normal		2.48	Normal		37.57	Normal		2.53	Normal		2837	Abnormal	High	36.27	Normal
9546	4	Infant	2	Yes	30	1	5	No	No	Yes	No	Yes								7.5		66		12.9	44.5	39.9	Normal		1.04	Normal		2.12	Normal		2.57	Normal		36.64	Normal		2.6	Normal			NA			NA
9546	5	Infant	2	Yes	29	8	5	No	No	Yes	No	Yes								6		54		12.67	42.33	43.3	Normal		1.07	Normal		1.79	Normal		2.55	Normal		40.59	Normal		2.54	Normal			NA			NA
9546	6	Infant	2	Yes	29	3	1.5	No	No	Yes	No	Yes								4.5		53.63		12.47	38.27	36.9	Normal		0.88	Normal		2.09	Normal		2.44	Normal		32.22	Abnormal	Low	2.6	Normal		3699	Abnormal	High	35.81	Normal
9546	7	Infant	2	Yes	21	4	1.5	No	No	Yes	No	Yes								4.3		53.03		12	35.1	27	Abnormal	Low	0.98	Normal		2.35	Normal		2.67	Abnormal	High	32.62	Abnormal	Low	2.82	Normal		6145	Abnormal	High	43.92	Normal
9546	8	Infant	2	Yes	33	1	2	No	No	Yes	No	Yes								4.4		54.03		11.47	36.9	35.7	Normal		0.88	Normal		2.31	Normal		2.57	Normal		36.21	Normal		2.65	Normal		2088	Normal		32.28	Normal
9546	9	Infant	2	Yes	30	0	5	Yes	No	Yes	No	Yes								5.3		59.5		11.93	40.53	48.5	Normal		0.83	Normal		2	Normal		2.51	Normal		37.7	Normal		2.56	Normal		1492	Normal		10.13	Abnormal	Low
9546	10	Infant	2	Yes	33	6	5	No	No	Yes	No	Yes								8.4		62.93		17.3	43.33	50.7	Normal		1	Normal		1.88	Normal		2.29	Normal		37.75	Normal		2.34	Normal			NA			NA
9546	11	Infant	2	Yes	31	7	4	No	No	Yes	No	Yes								5.1		59.17		11.5	40.97	84.3	Normal		1.07	Normal		2.04	Normal		2.64	Normal		37.88	Normal		2.68	Normal			NA			NA
9546	12	Infant	2	Yes	27	5	1.5	No	No	Yes	No	Yes								4.3		57		13	42	33.2	Normal		1.05	Normal		2.58	Abnormal	High	2.48	Normal		34.65	Abnormal	Low	2.59	Normal			NA			NA
9546	13	Infant	2	Yes	24	3	3	No	No	Yes	No	Yes								5.9		57.83		12.87	36.77	27	Abnormal	Low	0.89	Normal		2.15	Normal		2.65	Abnormal	High	35.13	Normal		2.75	Normal			NA			NA
9546	14	Infant	2	Yes	33	4	2	No	No	Yes	No	Yes								4		45		11.43	36.1	53.7	Normal		0.94	Normal		1.99	Normal		2.38	Normal		29.44	Abnormal	Low	2.59	Normal			NA			NA
9546	15	Infant	2	Yes	31	5	1.5	No	No	Yes	No	Yes								5.1		56		13	39.03	34.3	Normal		0.96	Normal		2	Normal		2.61	Normal		37.43	Normal		2.66	Normal		5316	Abnormal	High	60.81	Normal
9546	16	Infant	2	Yes	36	4	1.5	No	No	Yes	No	Yes								5.6		52.03		12.9	38.93	28.5	Abnormal	Low	0.86	Normal		2.42	Normal		2.52	Normal		35.02	Normal		2.62	Normal		2774	Normal		45.86	Normal
9546	17	Infant	2	Yes	37	6	1.5	No	No	Yes	No	Yes								5.2		53		13.9	40.03	28.4	Abnormal	Low	0.82	Normal		2.09	Normal		2.55	Normal		33.22	Abnormal	Low	2.69	Normal		2630	Normal		32.54	Normal
9546	18	Infant	2	Yes	36	11	4	No	No	Yes	No	Yes								6.7		68.97		13.03	41.67	26.7	Abnormal	Low	1.05	Normal		2.1	Normal		2.52	Normal		40.78	Normal		2.5	Normal		2928	Abnormal	High	36.84	Normal
9546	19	Mother	1	Yes	35	0	2	No	Yes	No	No	Yes								53.6	158.1			21.43		46.4	Normal		0.85	Normal		1.54	Normal		2.35	Normal		38.82	Normal		2.37	Normal		1104	Normal		31.87	Normal
9546	20	Mother	1	Yes	30	4	1.5	No	Yes	No	No	Yes								50.3	164.83			23.03		23.3	Abnormal	Low	0.89	Normal		1.21	Normal		2.2	Normal		38.31	Normal		2.23	Normal		1359	Normal		25.15	Abnormal	Low
9546	21	Mother	1	Yes	25	10	3	No	No	Yes	No	Yes								46.8	153.2			23.77		37.5	Normal		0.9	Normal		1.08	Normal		2.13	Abnormal	Low	38.35	Normal		2.16	Normal		987	Normal		31.42	Normal
9546	22	Mother	1	Yes	30	1	5	No	No	Yes	No	Yes								46.5	152.77			22.03		39.2	Normal		0.82	Normal		1.16	Normal		2.04	Abnormal	Low	35.9	Normal		2.12	Normal		1277	Normal		39.64	Normal
9546	23	Mother	1	Yes	29	8	5	No	No	Yes	No	Yes								57	154.8			27.03		60.4	Normal		0.93	Normal		1.23	Normal		2.35	Normal		43.9	Normal		2.27	Normal		1812	Normal		35.19	Normal
9546	24	Mother	1	Yes	29	3	6	No	No	Yes	No	Yes								56.8	160.53			22.73		30.5	Abnormal	Low	0.91	Normal		1.22	Normal		2.21	Normal		32.95	Abnormal	Low	2.35	Normal		1105	Normal		24.12	Abnormal	Low
9546	25	Mother	1	Yes	21	4		No	No	Yes	No	Yes								67.6	154.67			26.47		15.6	Abnormal	Low	0.95	Normal		1.16	Normal		2.39	Normal		33.56	Abnormal	Low	2.52	Normal		2801	Abnormal	High	23.44	Abnormal	Low
9546	26	Mother	1	Yes	33	1	2	No	No	Yes	No	Yes								58.4	158.03			24.4		15.8	Abnormal	Low	1.01	Normal		1.12	Normal		2.39	Normal		42.37	Normal		2.34	Normal		1860	Normal		20.79	Abnormal	Low
9546	27	Mother	1	Yes	30	0	5	Yes	No	Yes	No	Yes								40.3	160.03			18.97		18.1	Abnormal	Low	0.93	Normal		0.97	Normal		2.29	Normal		37.9	Normal		2.33	Normal		616	Abnormal	Low	10.18	Abnormal	Low
9546	28	Mother	1	Yes	33	6	5	No	No	Yes	No	Yes								54.6	171			25.13		44.2	Normal		0.9	Normal		1.1	Normal		2.32	Normal		41.17	Normal		2.3	Normal		1765	Normal		29.14	Abnormal	Low
9546	29	Mother	1	Yes	31	7	4	No	No	Yes	No	Yes								65	163.57			26.03		55.9	Normal		0.94	Normal		1.14	Normal		2.27	Normal		41.62	Normal		2.24	Normal		1892	Normal		25.73	Abnormal	Low
9546	30	Mother	1	Yes	27	5	7	No	No	Yes	No	Yes								54.6	161			23.5		41.1	Normal		0.87	Normal		1.16	Normal		2.29	Normal		37.56	Normal		2.34	Normal		1821	Normal		22.28	Abnormal	Low
9546	31	Mother	1	Yes	24	3	3	No	No	Yes	No	Yes								42.03	152.47			23.5		46.8	Normal		1	Normal		1.33	Normal		2.3	Normal		37.74	Normal		2.35	Normal		380	Abnormal	Low	31.53	Normal
9546	32	Mother	1	Yes	33	4	2	No	No	Yes	No	Yes								57.8	154.6			27.03		34.5	Normal		0.76	Normal		0.89	Normal		2.42	Normal		39.51	Normal		2.43	Normal		1027	Normal		32.16	Normal
9546	33	Mother	1	Yes	31	5	1.5	No	No	Yes	No	Yes								65	151.67			29.03		46.4	Normal		0.82	Normal		1.17	Normal		2.24	Normal		35.85	Normal		2.32	Normal		2118	Normal		26.9	Normal
9546	34	Mother	1	Yes	35	4	1.5	No	No	Yes	No	Yes								78.8	168.5			27.97		39.7	Normal		0.81	Normal		1.11	Normal		2.24	Normal		38.84	Normal		2.26	Normal		1283	Normal		21.37	Abnormal	Low
9546	35	Mother	1	Yes	37	6	1.5	No	No	Yes	No	Yes								72.6	165.27			30.1		32.6	Normal		1.01	Normal		1.05	Normal		2.24	Normal		40.48	Normal		2.23	Normal		1067	Normal		14.62	Abnormal	Low
9546	36	Mother	1	Yes	36	11	4	No	No	Yes	No	Yes								67	155.33			27		31.7	Normal		0.9	Normal		1.26	Normal		2.3	Normal		38.14	Normal		2.34	Normal		1323	Normal		19.22	Abnormal	Low
9546	37	Infant	2	Yes	38	6	12	No	No	Yes	No	Yes								9.3		70.2		12.9	46.03	35.4	Normal		0.84	Normal		1.79	Normal		2.43	Normal		33.09	Abnormal	Low	2.6	Normal			NA			NA
9546	38	Infant	2	Yes	40	0	7	No	No	Yes	No	Yes								10.8		69.63		15.43	47.37	65.2	Normal		0.9	Normal		2.19	Abnormal	High	2.53	Normal		35.65	Normal		2.62	Normal			NA			NA
9546	39	Infant	2	Yes	33	1	10	No	No	Yes	No	Yes								10.7		75.9		14.47	45.8	42	Normal		1	Normal		2.08	Normal		2.58	Normal		38.22	Normal		2.62	Normal			NA			NA
9546	40	Infant	2	Yes	27	4	6	No	No	Yes	No	Yes								8.1		67.5		15.07	44.53	30.7	Abnormal	Low	1.15	Abnormal	High	1.98	Normal		2.49	Normal		39.22	Normal		2.51	Normal			NA			NA
9546	41	Infant	2	Yes	28	2	10	No	No	Yes	No	Yes								9.5		73.57		13.5	45.57	46.6	Normal		1.07	Normal		1.84	Normal		2.53	Normal		43.72	Normal		2.46	Normal			NA			NA
9546	42	Infant	2	Yes	37	9	9	No	No	Yes	No	Yes								6.83		64.93		12.2	44.47	51.8	Normal		1.14	Abnormal	High	2.01	Normal		2.64	Abnormal	High	39.05	Normal		2.66	Normal			NA			NA
9546	43	Infant	2	Yes	41	3	10	No	No	Yes	No	Yes								7.77		69.03		13.1	43.43	52.6	Normal		1.03	Normal		1.78	Normal		2.45	Normal		36.2	Normal		2.53	Normal			NA			NA
9546	44	Infant	2	Yes	34	3	7	No	No	Yes	No	Yes								6.2		65.03		11.6	41.3	62.8	Normal		1.41	Abnormal	High	1.6	Normal		2.54	Normal		41.98	Normal		2.5	Normal			NA			NA
9546	45	Infant	2	Yes	40	2	9	No	No	Yes	No	Yes								8.1		69		15	42	62.8	Normal		1.41	Abnormal	High	1.9	Normal		2.65	Abnormal	High	43.72	Normal		2.58	Normal			NA			NA
9546	46	Infant	2	Yes	34	7	10	No	No	Yes	No	Yes								8.4		74.6		13.1	46.3	64.4	Normal		1.15	Abnormal	High	1.63	Normal		2.39	Normal		35.66	Normal		2.48	Normal			NA			NA
9546	47	Mother	1	Yes	38	6	11	No	No	Yes	No	Yes								70	152.67			29.67		19.3	Abnormal	Low	0.86	Normal		1.1	Normal		2.32	Normal		36.36	Normal		2.39	Normal		805	Normal		32.24	Normal
9546	48	Mother	1	Yes	40	0	7	No	No	Yes	No	Yes								66	167.2			27.6		59.7	Normal		1.04	Normal		1.04	Normal		2.3	Normal		39.28	Normal		2.31	Normal		322	Abnormal	Low	13.25	Abnormal	Low
9546	49	Mother	1	Yes	33	1	10	No	No	Yes	No	Yes								80	157.53			35.1		41.7	Normal		0.85	Normal		1.03	Normal		2.37	Normal		38.82	Normal		2.39	Normal		799	Normal		38.81	Normal
9546	50	Mother	1	Yes	27	4	6	No	No	Yes	No	Yes								62.9	159.07			27.03		32.1	Normal		1.07	Normal		0.99	Normal		2.13	Normal		38.51	Normal		2.16	Normal		1344	Normal		32.02	Normal
9546	51	Mother	1	Yes	28	2	10	No	No	Yes	No	Yes								57.2	158.03			21.03		32.1	Normal		0.86	Normal		1.02	Normal		2.27	Normal		46.37	Normal		2.14	Normal		1529	Normal		21.72	Abnormal	Low
9546	52	Mother	1	Yes	37	9	9	No	No	Yes	No	Yes								64	154.97			29.9		46.2	Normal		0.99	Normal		0.89	Normal		2.27	Normal		41.18	Normal		2.25	Normal		2080	Normal		45.34	Normal
9546	53	Mother	1	Yes	41	3	10	No	No	Yes	No	Yes								52	160.1			24.43		42.1	Normal		1.13	Abnormal	High	1	Normal		2.06	Normal		39.98	Normal		2.06	Normal		766	Normal		29.71	Abnormal	Low
9546	54	Mother	1	Yes	34	3	7	No	No	Yes	No	Yes								57.6	172.5			25.97		48.6	Normal		1.19	Abnormal	High	1.06	Normal		2.19	Abnormal	Low	33.81	Abnormal	Low	2.31	Normal		975	Normal		41.25	Abnormal	Low
9546	55	Mother	1	Yes	40	2	9	No	No	Yes	No	Yes								76.6	171.3			30		42.9	Normal		0.95	Normal		1.05	Normal		2.43	Normal		43.14	Normal		2.37	Normal		1624	Normal		23.5	Abnormal	Low
9546	56	Mother	1	Yes	34	7	10	No	No	Yes	No	Yes								56.4	155.5			22.5		64.9	Normal		1.08	Normal		1.08	Normal		2.26	Normal		42.28	Normal		2.21	Normal		1188	Normal		26.4	Abnormal	Low
9546	57	Infant	2	Yes	29	3	9	Yes	Yes	No	No	Yes								6		59.57		12.97	44.47	43.6	Normal		1.13	Abnormal	High	1.73	Normal		2.36	Normal		33.91	Abnormal	Low	2.48	Normal		9144	Abnormal	High	26	Abnormal	Low
9546	58	Infant	2	Yes	32	4	9	Yes	No	Yes	No	Yes								7.1		65.03		13.03	44.5	55.1	Normal		1.02	Normal		1.6	Normal		2.61	Normal		40.84	Normal		2.59	Normal			NA			NA
9546	59	Infant	2	Yes	36	8	6.5	Yes	No	Yes	No	Yes								7.7		69.8		13.97	45.5	55.9	Normal		1.07	Normal		1.84	Normal		2.52	Normal		39.74	Normal		2.5	Normal		3661	Normal		20.52	Abnormal	Low
9546	60	Infant	2	Yes	35	0	11	Yes	No	Yes	No	Yes								7.3		69		12.33	46.5	77	Normal		1.09	Normal		1.54	Normal		2.51	Normal		39.82	Normal		2.51	Normal		3086	Abnormal	High	14.18	Abnormal	Low
9546	61	Infant	2	Yes	24	8	6	Yes	No	Yes	No	Yes								7.7		65.5		12.07	45	75	Normal		1.03	Normal		2.05	Normal		2.67	Abnormal	High	40.57	Normal		2.7	Normal			NA		24.21	Abnormal	Low
9546	62	Infant	2	Yes	32	9	9	Yes	No	Yes	No	Yes								10.2		76.5		14.03	46.43	55.5	Normal		0.93	Normal		1.76	Normal		2.57	Normal		41.71	Normal		2.54	Normal			NA		30.87	Normal
9546	63	Infant	2	Yes	35	5	11	Yes	No	Yes	No	Yes								8.6		67.5		12.97	43.7	45.1	Normal		1.03	Normal		2.26	Abnormal	High	2.64	Abnormal	High	42.16	Normal		2.6	Normal		5827	Abnormal	High	29.67	Abnormal	Low
9546	64	Infant	2	Yes	21	8	6	Yes	No	Yes	No	Yes								6.8		63.5		13.1	43	60.7	Normal		1.02	Normal		2.07	Normal		2.56	Normal		42.03	Normal		2.5	Normal		5772	Abnormal	High	45.74	Normal
9546	65	Mother	1	Yes	29	3	9	Yes	Yes	No	No	Yes								50.6	165.03			22.17		37.8	Normal		0.94	Normal		1.28	Normal		2.26	Normal		30.67	Abnormal	Low	2.45	Normal		2934	Abnormal	High	21.09	Abnormal	Low
9546	66	Mother	1	Yes	32	4	9	Yes	No	Yes	No	Yes								57.4	156.2			26.47		31.4	Normal		0.84	Normal		1.14	Normal		2.23	Normal		38.82	Normal		2.25	Normal		772	Normal		11.73	Abnormal	Low
9546	67	Mother	1	Yes	36	8	6.5	Yes	No	Yes	No	Yes								71.4	155.87		0.53	29.5		29.8	Abnormal	Low	1.01	Normal		1.14	Normal		2.31	Normal		34.68	Abnormal	Low	2.42	Normal		1180	Normal		18.14	Abnormal	Low
9546	68	Mother	1	Yes	35	0	11	Yes	No	Yes	No	Yes								57.4	156.23			26.47		29.8	Abnormal	Low	0.87	Normal		0.97	Normal		2.13	Abnormal	Low	30.05	Abnormal	Low	2.33	Normal		1492	Normal		9.93	Abnormal	Low
9546	69	Mother	1	Yes	24	8	6	Yes	No	Yes	No	Yes								61.9	151.33		0.77	29.5		44	Normal		0.86	Normal		0.95	Normal		2.27	Normal		38.26	Normal		2.3	Normal		1109	Normal		25.07	Abnormal	Low
9546	70	Mother	1	Yes	32	9	11.9	Yes	No	Yes	No	Yes								62.9	171.03		1.97	25		26.4	Abnormal	Low	1.08	Normal		0.99	Normal		2.22	Normal		36.15	Normal		2.3	Normal		1167	Normal		13.38	Abnormal	Low
9546	71	Mother	1	Yes	35	5	11.9	Yes	No	Yes	No	Yes								63.5	167.1			25.5		27.7	Abnormal	Low	0.93	Normal		1.01	Normal		2.27	Normal		37.93	Normal		2.31	Normal		2797	Abnormal	High	18.45	Abnormal	Low
9546	72	Mother	1	Yes	21	8	6	Yes	No	Yes	No	Yes								49.4	147		0.5	26.23		22.6	Abnormal	Low	0.85	Normal		1.28	Normal		2.23	Normal		36.82	Normal		2.3	Normal		874	Normal		14.98	Abnormal	Low
9546	73	Toddler	3										Yes	1	0	Yes	No	No	Yes	12.17	69.97	73.53		15.97	47.43	46.6	Normal		1.06	Normal		1.99	Normal		2.58	Normal		39.19	Normal		2.6	Normal			NA		19	Abnormal	Low
9546	74	Toddler	3										Yes	3	4	Yes	No	No	Yes	14	86.03			14.97	48.53	32.1	Normal		1.03	Normal		1.23	Normal		2.45	Normal		43.05	Normal		2.39	Normal		1344	Normal		19.72	Abnormal	Low
9546	75	Toddler	3										Yes	3	8	No	Yes	No	Yes	12.2	90.03			14.87	49.8	49.3	Normal		0.87	Normal		1.37	Normal		2.32	Normal		37.42	Normal		2.37	Normal		2949	Abnormal	High	34.47	Normal
9546	76	Toddler	3										Yes	3	0	Yes	No	No	Yes	14	87	90.8		14.5	53.9	33.3	Normal		1.12	Abnormal	High	1.54	Normal		2.46	Normal		42.96	Normal		2.4	Normal		4096	Abnormal	High	34.33	Normal
9546	77	Toddler	3										Yes	1	7	No	Yes	No	Yes	9.2		81.5		12.97	46.03	49.7	Normal		1.1	Normal		1.77	Normal		2.29	Normal		28.61	Abnormal	Low	2.52	Normal		1772	Normal		20.35	Abnormal	Low
9546	78	Toddler	3										Yes	2	2	Yes	No	No	Yes	13	83.5	85.97		16.03	50	49.3	Normal		1.15	Abnormal	High	1.33	Normal		2.26	Normal		35.92	Normal		2.34	Normal		3264	Abnormal	High	21.74	Abnormal	Low
9546	79	Toddler	3										No	1	8	No	Yes	No	Yes	9.4	74.13	76.33		14.57	46.13	44.4	Normal		1.05	Normal		1.42	Normal		2.3	Normal		37.01	Normal		2.36	Normal			NA			NA
9546	80	Toddler	3										No	2	3	No	Yes	No	Yes	11.23	80.97	83.47		14.17		48.5	Normal		1.19	Abnormal	High	1.38	Normal		2.48	Normal		39.19	Normal		2.5	Normal			NA			NA
9546	81	Toddler	3										No	1	2	No	Yes	No	Yes	8.3	74.1	74.1		12.47	48.1	36.4	Normal		1.47	Abnormal	High	1.79	Abnormal	High	2.47	Normal		38.67	Normal		2.5	Normal			NA			NA
9546	82	Toddler	3										No	1	8	No	Yes	No	Yes	10.87		82.2		14.4	46.53	37	Normal		0.99	Normal		1.55	Normal		2.25	Normal		32.9	Abnormal	Low	2.39	Normal			NA			NA
9546	83	Toddler	3										No	2	7	No	Yes	No	Yes	15.4	90.93	93.67		16.93	49.57	42.3	Normal		1.16	Abnormal	High	1.53	Normal		2.36	Normal		34.24	Abnormal	Low	2.48	Normal			NA			NA
9546	84	Toddler	3										No	2	5	No	Yes	No	Yes	10.37	85.1	87.07		12.97	48.03	40.2	Normal		1.64	Abnormal	High	1.73	Normal		2.3	Normal		34.13	Abnormal	Low	2.42	Normal			NA			NA
9546	85	Toddler	3										Yes	2	9	Yes	No	No	Yes	11.3	83	85.1		14.17	46.6	79.1	Normal		1.33	Abnormal	High	1.27	Normal		2.21	Normal		38.08	Normal		2.25	Normal		1862	Normal		34.06	Normal
9546	86	Toddler	3										Yes	3	9	No	Yes	No	Yes	13.7	95.27			13.5	49.73	45	Normal		1.1	Normal		1.57	Normal		2.44	Normal		39.79	Normal		2.44	Normal		1818	Normal		51.76	Normal
9546	87	Toddler	3										Yes	2	3	No	Yes	No	Yes	10	80	82.1		12.07	45.6	47.5	Normal		0.92	Normal		1.51	Normal		2.33	Normal		38.4	Normal		2.36	Normal		3030	Abnormal	High	41.42	Normal
9546	88	Toddler	3										Yes	2	7	No	Yes	No	Yes	12	87.03	89.1		13.47	46.47	49.6	Normal		1.04	Normal		1.69	Normal		2.49	Normal		36.52	Normal		2.56	Normal			NA		40	Normal
9546	89	Toddler	3										Yes	3	11	No	Yes	No	Yes	10.8	94.47		1.03	14.47	53.13	39.4	Normal		0.98	Normal		1.54	Normal		2.34	Normal		38.48	Normal		2.37	Normal			NA		28	Abnormal	Low
9546	90	Toddler	3										Yes	1	7	Yes	No	No	Yes	10	73.03	75.43		12.97	46.03	47	Normal		1.16	Abnormal	High	1.93	Normal		2.34	Normal		37.29	Normal		2.39	Normal		5274	Abnormal	High	38.35	Normal
9546	91	Toddler	3										No	2	0	No	Yes	No	Yes	10.23	82.57	86.34	0.53	13.17	46.07	49	Normal		1.06	Normal		1.55	Normal		2.46	Normal		39.58	Normal		2.47	Normal			NA			NA
9546	92	Toddler	3										No	2	6	No	Yes	No	Yes	11.6	84.1	85.07		14.03	48.97	43.5	Normal		1.95	Abnormal	High	1.86	Abnormal	High	2.44	Normal		40.16	Normal		2.44	Normal			NA			NA
9546	93	Toddler	3										No	3	11	No	Yes	No	Yes	11.7	93			13.53	46.97	53.9	Normal		1.31	Abnormal	High	1.34	Normal		2.43	Normal		42.45	Normal		2.38	Normal			NA			NA
9546	94	Toddler	3										No	3	7	No	Yes	No	Yes	13.33	93.1			14.57	50.53	48.6	Normal		1.13	Abnormal	High	1.53	Normal		2.36	Normal		37.45	Normal		2.41	Normal			NA			NA
9546	95	Toddler	3										No	3	8	No	Yes	No	Yes	12.8	98.03			14.03	48.63	75.7	Normal		1.31	Abnormal	High	1.49	Normal		2.34	Normal		38.51	Normal		2.37	Normal			NA			NA
9546	96	Toddler	3										No	3	2	No	Yes	No	Yes	14.63	93.07			16.33	49.1	58.4	Normal		0.95	Normal		1.62	Normal		2.43	Normal		40.21	Normal		2.43	Normal			NA			NA
9546	97	Toddler	3										Yes	5	9	Yes	No	No	Yes	18.7	101.83			15.53		34.4	Normal		1.08	Normal		1.62	Normal		2.2	Normal		34.27	Abnormal	Low	2.31	Normal		2140	Normal		12.93	Abnormal	Low
9546	98	Toddler	3										Yes	7	11	Yes	No	No	Yes	24.5	122.33			16.4		67.1	Normal		1.16	Abnormal	High	1.42	Normal		2.35	Normal		42.51	Normal		2.3	Normal		1660	Normal		44.39	Normal
9546	99	Toddler	3										Yes	7	11	Yes	No	No	Yes	23	130.23			15.5		92.3	Normal		1.28	Abnormal	High	1.4	Normal		2.33	Normal		39.63	Normal		2.34	Normal		1636	Normal		39.49	Normal
9546	100	Toddler	3										Yes	5	4	Yes	No	No	Yes	19.5	111			16		84	Normal		0.93	Normal		1.21	Normal		2.24	Normal		38.35	Normal		2.27	Normal		2992	Abnormal	High	49.87	Normal
9546	101	Toddler	3										Yes	7	3	No	Yes	No	Yes	22.5	121.23			15.57		56.1	Normal		1.05	Normal		1.53	Normal		2.28	Normal		38.58	Normal		2.31	Normal			NA		31.93	Normal
9546	102	Toddler	3										Yes	5	11	No	Yes	No	Yes	18	112.1			14.37		44.7	Normal		0.97	Normal		1.54	Normal		2.28	Normal		38.29	Normal		2.31	Normal		3669	Abnormal	High	39.35	Normal
9546	103	Toddler	3										No	6	2	No	Yes	No	Yes	17	114.67			13.5		65	Normal		0.94	Normal		1.49	Normal		2.42	Normal		38.23	Normal		2.46	Normal			NA			NA
9546	104	Toddler	3										No	4	2	No	Yes	No	Yes	13	94.03			13.53	48.97	53.4	Normal		0.96	Normal		1.52	Normal		2.27	Normal		37.72	Normal		2.32	Normal			NA			NA
9546	105	Toddler	3										No	4	3	No	Yes	No	Yes	18.13	98			15.43	51.57	49.5	Normal		1.03	Normal		1.47	Normal		2.51	Normal		39.23	Normal		2.53	Normal			NA			NA
9546	106	Toddler	3										No	4	10	No	Yes	No	Yes	12.5	96.23			12.5	49.5	39.8	Normal		1.03	Normal		1.77	Normal		2.39	Normal		38.98	Normal		2.41	Normal			NA			NA
9546	107	Toddler	3										No	4	7	No	Yes	No	Yes	15.2	104.67			14.4	52.53	28.6	Abnormal	Low	1.19	Abnormal	High	1.26	Normal		2.17	Abnormal	Low	34.84	Abnormal	Low	2.27	Normal			NA			NA
9546	108	Toddler	3										No	4	0	No	Yes	No	Yes	15.3	102.37			14.9	49.53	22.7	Abnormal	Low	1.04	Normal		1.71	Normal		2.4	Normal		35	Normal		2.5	Normal			NA			NA
9546	109	Toddler	3										Yes	7	7	Yes	No	No	Yes	20.73	119.4			15.03		34.8	Normal		1.06	Normal		1.65	Normal		2.26	Normal		36.55	Normal		2.33	Normal		2972	Abnormal	High	44.37	Normal
9546	110	Toddler	3										Yes	6	9	No	Yes	No	Yes	18	111.33			14.2		70.5	Normal		1.01	Normal		1.48	Normal		2.33	Normal		40.73	Normal		2.32	Normal		3166	Abnormal	High	50.38	Normal
9546	111	Toddler	3										Yes	4	1	No	Yes	No	Yes	12.8	97			13.97	47.9	65.6	Normal		1.21	Abnormal	High	1.79	Normal		2.36	Normal		37.26	Normal		2.41	Normal			NA		28.9	Abnormal	Low
9546	112	Toddler	3										Yes	6	9	No	Yes	No	Yes	26.3	117			15.47		42.4	Normal		0.99	Normal		1.34	Normal		2.23	Normal		39.17	Normal		2.2	Normal		2206	Normal		37.54	Normal
9546	113	Toddler	3										Yes	6	0	Yes	No	No	Yes	16.1	105			14.1		32.6	Normal		0.99	Normal		1.53	Normal		2.36	Normal		42.92	Normal		2.3	Normal		2724	Abnormal	High	39.31	Normal
9546	114	Toddler	3										Yes	4	10	Yes	No	No	Yes	13.6	98.17			12.47	52.27	36.6	Normal		0.94	Normal		1.27	Normal		2.18	Abnormal	Low	41.64	Normal		2.15	Normal		4679	Abnormal	High	49.31	Normal
9546	115	Toddler	3										No	4	9	No	Yes	No	Yes	15.3	107.97			14.57		62.6	Normal		1.52	Abnormal	High	1.47	Normal		2.38	Normal		37.94	Normal		2.42	Normal			NA			NA
9546	116	Toddler	3										No	4	6	No	Yes	No	Yes	17.7	110.83			15.93	50.13	65.3	Normal		0.86	Normal		1.85	Abnormal	High	2.47	Normal		39.77	Normal		2.47	Normal			NA			NA
9546	117	Toddler	3										No	4	0	No	Yes	No	Yes	16	103.53			14.1	50.23	45.8	Normal		0.96	Normal		1.92	Abnormal	High	2.32	Normal		37.22	Normal		2.38	Normal			NA			NA
9546	118	Toddler	3										No	4	1	No	Yes	No	Yes	15.2	98.07			15.03	47.7	45	Normal		0.95	Normal		1.57	Normal		2.52	Normal		39.1	Normal		2.54	Normal			NA			NA
9546	119	Toddler	3										No	4	5	No	Yes	No	Yes	12.1	94.2			12.43	46.57	50.9	Normal		0.93	Normal		1.59	Normal		2.29	Normal		39.07	Normal		2.31	Normal			NA			NA
9546	120	Toddler	3										No	4	9	No	Yes	No	Yes	15.9	107.3			14.4	50.13	47.5	Normal		0.92	Normal		1.63	Normal		2.46	Normal		39.69	Normal		2.47	Normal			NA			NA
[truncated: 83 more columns]

## Sheet: Dictionary
Dictionary for Botswana Observational Study Database
Variable name (STATA)	Description
Demographic and Subject characteristics
ctrc_no	CTRC number = 9546 for this study
id	ID number (1 through 120)
subject_type	Cohort for study (Mothers, Infants or Toddlers)
subject_type2	1 = mothers, 2 = infants, 3 = toddlers
dov	Date of visit = i.e. "15 Dec 12"
age_days	age in days
age_mos	age in months
age	age in years
gender	gender = 1=male, 2=female
sex	sex = F=female, M=male
infant_id	Iinfant's ID number (for mother in the mother/infant pair)
mother_id	Mother's ID number (for infant in the mother/infant pair)
hivpositive	HIV positive = 1=yes, 0=no
hiv_positive_mom	Mother HIV positive = Yes or No
dob_mom	Date of birth of Mother = i.e. "4 Apr 89"
age_momyr	age of mother, year
age_mommo	age of mother, month
dob_infant	Date of birth of infant = i.e. "15 Dec 12"
age_infantmos	age of infant, months
hiv_positive_infant	Infant HIV positive = Yes of No
chronic_mom	Mother other chronic condition (non-HIV), Yes or No
chronic_momlist	List of "other" chronic conditions, mother
breastfeed	Infant breastfeeding = Yes or No
formula	Infant formula feeding = Yes or No
breast_and_formula	Infant breast and formula mixed feeding = Yes or No
eligible_mominfant	Eligible, Mom and infant = Yes or No
hiv_positive_child	Child HIV positive = Yes or No
dob_child	Date of birth, child
age_childyr	age of child, year
age_childmo	age of child, month
chronic_child	Child, other chronic condition (non-HIV) = Yes or No
chronic_childlist	List of "other" chronic conditions, child
child_bfed	Child was breastfed = Yes or No
child_formula	Child was formula fed = Yes or No
child_bfed_formula	Child was breast and formula mixed fed = Yes or No
eligible_child	Child eligible
complete_child	Child, data complete
Fracture Questionnaire information
fracture	Has had a fracture = Yes or No
fracture_no	Number of fractures
date_fracture	Date of fracture
dateunk_fracture	Date of fracture unknown = Yes or No
humerus	fractures humerus = L=left, R=right
radius_ulna	fracture radius or ulna = L=left, R=right
hip	fractured hip = L=left, R=right
fracture_other	Other fracture = 1=yes
fracoth_list	List of site of other fractures
fracture_what	What subjects was doing when fracture occurred
fracture_activity	Type of activity when fracture occurred
Body size variables and Z scores
wt	weight, kg
ht	height, cm
length	length, cm
ht_adj	height adjustment, cm (height of hair braid that was subtracted from height or length measure)
armcirc	mid upper arm circumference, cm
headcirc	head circumference, cm
anth_comment	anthropometry comment
bmi	body mass index
haz	Height-for-age Z score (CDC reference for standing height in children >= 2 years old)
waz	Weight-for-age Z score (CDC reference for standing height in children >= 2 years old)
bmiz	BMI-for-age Z score (CDC reference for standing height in children >= 2 years old)
htcdc_pct	Height-for-age percentile (CDC reference for standing height in children >= 2 years old)
wtcdc_pct	Weight-for-age percentile (CDC reference for standing height in children >= 2 years old)
bmicdc_pct	BMI-for-age percentile (CDC reference for standing height in children >= 2 years old)
length_age_z	length-for-age Z score (WHO reference for children with length measurements <2 years of age)
weight_age_z	weight-for-age Z score (WHO reference for children with length measurements <2 years of age)
head_circ_z	head circumference-for-age Z score (WHO reference for children with length measurements <2 years of age)
length_pct	length-for-age percentile (WHO reference for children with length measurements <2 years of age)
wt_pct	weight-for-age percentile (WHO reference for children with length measurements <2 years of age)
head_pct	head circumference-for-age percentile (WHO reference for children with length measurements <2 years of age)
wt_for_length_z	weight-for-length Z score (WHO reference for children with length measurements <2 years of age)
wt_for_length_pct	weight-for-length Z score (WHO reference for children with length measurements <2 years of age)
Vitamin D status variables
d25_ngml	serum 25(OH)D, ng/ml
d25_abn	25(OH)D outside of reference range = Abnormal or Normal
d25_hilo	25(OH)D abnormal = Low or High
d25_cat	25(OH)D category = 1=<20 ng/ml, 2=20-29 ng/ml, 3=>=30 ng/ml
d25_cat30	25(OH)D category = 1= <30 ng/ml, 2= >=30 ng/ml
d125_pgml	Serum 1,25(OH)D, pg/ml
pth_pgml	Serum PTH (parathyroid hormone), pg/ml
Safety labs
mag_mmoll	serum magnesium, mmol/L
mag_abn	magnesium outside of reference range = Abnormal or Normal
mag_hilo	magnesium abnormal = Low or High
phos_mmoll	serum phosphorus, mmol/L
phos_abn	phosphorus outside of reference range = Abnormal or Normal
phos_hilo	phosphorus abnormal = Low or High
calc_mmoll	serum calcium, mmol/L
calc_abn	calcium outside of reference range = Abnormal or Normal
calc_hilo	calcium abnormal = Low or High
album_gl	albumin, g/L
album_abn	calcium outside of reference range = Abnormal or Normal
album_hilo	calcium abnormal = Low or High
calc_corrected_mmoll	calcium corrected for albumin, mmol/L
calc_corrected_abn	corrected calcium outside of reference range = Abnormal or Normal
calc_corrected_hilo	correct calcium abnormal = Low or High
HIV immunology status
cd3_mm3	CD3, mm3
cd3_abn	CD3 outside of reference range = Abnormal or Normal
cd3_hilo	CD3 abnormal = Low or High
cd4_perc	CD4 percent
cd4_perc_abn	CD4 percent outside of reference range = Abnormal or Normal
cd4_perc_hilo	CD4 percent abnormal = Low or High
cd4_count	CD4 count, mm3
cd4_cdc_cat	CD4 CDC category
		Cell count <200
		Cell count 200-499
		Cell count >=500
cd4_cat_abn	CD4 CDC category = Abnormal or Normal
cd4_cat_hilo	CD4 CDC category abnormal = Low or High
cd8_mm3	CD8, mm3
cd8_abn	CD8 outside of reference range = Abnormal or Normal
cd8_hilo	CD8 abnormal = Low or High
cd4cd8_ratio	CD4:CD8 ratio
cd4cd8_ratio_abn	CD4:CD8 ratio outside of reference range = Abnormal or Normal
cd4cd8_ratio_hilo	CD4:CD8 ratio abnormal = Low or High
rna	RNA (HIV RNA viral load)
rna_abn	RNA outside of reference range = Abnormal or Normal
rna_hilo	RNA abnormal = Low or High
harvard_rna	RNA assayed using Harvard labs = 1=yes
rnalog	HIV RNAlog calculated as log10(RNA) using all subjects with RNA data from Diagnofirm lab
harvard_cd4	CD4 assayed using Harvard labs = 1=yes
rnalog2	RNAlog (HIV RNAlog viral load calculated for only those with detectable RNA)
rnalog_abn	RNAlog outside of reference range = Abnormal or Normal
rnalog_hilo	RNAlog abnormal = Low or High
rna_detect	RNA detectable = 0=no, 1=yes
rna_interp_abn	RNA detectable abnormal (not sure what this variable is)
rna_interp_hilo	RNA abnormal = Low or High (also unsure about this variable)
Medical Record review information
date_medrec	date for medical record review = i.e. "15 Dec 12"
cdc_class	CDC HIV classification
		A (mildly symptomatic)
		B (moderately symptomatic)
		C (severely symptomatic)
		N (not symptomatic)
cdc_immune_worst	HIV CDC immune category, worst
		Cell count <200, severe suppression
		Cell count 200-499, moderate suppression
		Cell count >=500, no suppression
cdc_immune_current	HIV CDC immune category, current
		Cell count <200, severe suppression
		Cell count 200-499, moderate suppression
		Cell count >=500, no suppression
date_diagnosis	date of HIV diagnosis = i.e. "15 Dec 12"
date_lastneghiv	date of last negative HIV test
dateunk_lastneghiv	date unknown for last negative HIV test = Checked" or "Unchecked"
hiv_related_diagnosis	HIV related diagnosis, list
hivrelated_diagnosis2	HIV related diagnosis = 1=yes, 0=no
gi_diagnosis	GI diagnosis = Yes or No
gi_constipated	GI constipation = Yes or No
gi_date	date of GI diagnosis
liver_diagnosis	liver diagnosis = Yes or No
liver_ursodial	Liver, using ursodial = Yes or No
liver_albuminlow	liver, albumin low = Yes or No
hormone_meds	Taking hormone medications = Yes or No
hormone_birthcontrol	Taking birth control = Yes or No
hormone_depo	Using depoprovera = Yes or No
asthma_diagnosis	asthma diagnosis = Yes or No
asthma_severity	asthma severity, list
food_allergy	has food allergy = Yes or No
foodallergy_list	food allergy, list
drug_allergy	has drug allergy = Yes or No
drugallergy_list	drug allergy, list
supplement	using nutritional supplement = Yes or No
supplement_list	Nutritional supplement, list
diet_restrict	has dietary restrictions = Yes or No
lactose_intolerant	Lactose intolerant = Yes or No
dietrestrict_other	Diet restriction, other = Yes or No
dietrestrict_list	Diet restriction, list
chronic_diagnosis	Other chronis disease diagnosis = Yes or No
chronic1	Chronic disease, list
chronic1_date	Dat of diagnosis for chronic disease
hospitalization	Hospitalization = Yes or No
hosp_hivrelated	Hospitalization HIV related = Yes or No
hosp_description	Hospitalization, description
hosp_nonhiv	Hospitalization not HIV related = Yes or No
hosp_dateadmit	date of admission to hospital
hosp_datedischarge	date of discharge from hospital
hosp_diag1	Hospital diagnosis
hospdate_admit2	date of admission to hospital (2nd)
hospdate_discharge2	date of discharge from hospital (2nd)
hosp2_diag1	hospital diagnosis (2nd)
hosp2_diag2	second hospital diagnosis (2nd)
othermeds	Other Medications = Yes or No
othermeds_list	Other medications, list
vitamins	Vitamins = Yes or No
vitamins_list	Viatmins, list
protein_shake	Portein shakes = Yes or No
proteinshake_list	Preotein shakes, list
birthcontrol	Birth control = Yes or No
birthcontrol_list	Birth control, list
HIV medication Information
on_haart	On HAART (HIV antiretrovial therapy) = Yes or No
date_haart	date began HAART
tenofovir_meds	Tenofovir containing meedications = Yes or No
atripla1	Atripla (1st occurrence) = Checked or Unchecked
nnrti	NNRTI (non nuclease reverse transcriptase inhibitor) = Yes or No
sustiva	Sustiva = Checked or Unchecked
viramune	Viramune = Checked or Unchecked
atripla2	Atripla (second occurrence) = Checked or Unchecked
nrti	NRTI (nuclease reverse transcriptase inhibitor) = Yes or No
abacavir_ziagen	Abacavir/Ziagen = Checked or Unchecked
combivir	Combivir = Checked or Unchecked
d4t_stavudine_zerit	D4T/stavudine/zerit = Checked or Unchecked
epivir	Epivir = Checked or Unchecked
zdv_azt	ZDV/AZT = Checked or Unchecked
atripla3	Atripla (third occurrence) = Checked or Unchecked
pi	Protease inhibitor = Yes or No
kaletra	Kaletra = Checked or Unchecked
ritonavir_norvir	Ritanovir = Checked or Unchecked
pcp_prophylaxis	PCP prophylaxis = Yes or No
sma_tmp_lotrimoxazole	SMA/TMP/lotrimoxazole = Checked or Unchecked
